# Supplementary material for: Neural Bayes estimation and selection of complex bivariate extremal dependence models
Source: Extremes (Boston). 2025 Dec 5;29(2):347–86. doi: 10.1007/s10687-025-00521-8 (PMC13263241; doi:10.1007/s10687-025-00521-8)
Supplement: Supplementary file 1 — (zip 5334 KB) [file 10687_2025_521_MOESM1_ESM.zip › SupplementaryMaterial/supplementary.tex]

\documentclass[12pt,a4paper]{article}
\usepackage[applemac]{inputenc}
\usepackage[T1]{fontenc}
\usepackage{amsmath,amsfonts,amssymb}
\usepackage[breaklinks=true]{hyperref}
\usepackage{mathtools}
\usepackage{graphicx,epsfig,float}
\usepackage{color,xcolor}
\usepackage{textcomp}
\usepackage{indentfirst}
\usepackage{multirow}
\usepackage{multicol}
\usepackage{enumerate}
\usepackage[font=small]{caption}
\usepackage{adjustbox}
\usepackage{amsthm}
\usepackage{graphics}
\usepackage{pstricks,pstricks-add,pst-math,pst-xkey}
\usepackage{bm}
\usepackage{nccmath}
\usepackage{url}
\usepackage{bbm}
\usepackage{setspace}
\usepackage[left=1in,right=1in,bottom=1.3in,top=1.3in]{geometry}
\usepackage{parskip}
\usepackage{breakcites}
\usepackage{algorithm}
\usepackage{algpseudocode}
\usepackage{tikz}
\usetikzlibrary{shapes,snakes}
\usetikzlibrary{automata, positioning}
\usetikzlibrary{matrix,arrows,decorations.pathmorphing,positioning,graphs,calc}
\usepackage{natbib}
\usepackage{subcaption}
\usepackage{subfiles}
\usepackage[title]{appendix}
\usepackage{titling}
\usepackage{mathtools}
\mathtoolsset{showonlyrefs}
\usepackage{placeins}
\usepackage{rotating}
\usepackage{booktabs}

\newcommand{\R}{{\mathbb{R}}}
\newcommand{\Lcal}{{\mathcal{L}}}
\newcommand{\ind}{\perp\!\!\!\perp} 
\theoremstyle{definition}
\newtheorem{definition}{Definition}[section]
\theoremstyle{plain}
\newtheorem{theorem}{Theorem}[section]
\newtheorem{corollary}{Corollary}[theorem]
\newtheorem{lemma}[theorem]{Lemma}
\theoremstyle{definition}
\newtheorem{example}{Example}

\DeclareMathOperator*{\argmax}{arg\,max}
\DeclareMathOperator*{\argmin}{arg\,min}
\DeclareMathOperator*{\U}{\text{Unif}}
\DeclareMathOperator*{\Betad}{\text{Beta}}
\DeclareMathOperator*{\Unifd}{\text{Unif}}
\DeclareMathOperator*{\Weibulld}{\text{Weibull}}
\DeclareMathOperator*{\Multinomiald}{\text{Multinomial}}
\DeclareMathOperator*{\Bernoullid}{\text{Bernoulli}}
\DeclareMathOperator*{\GPDd}{\text{GPD}}
%\DeclareMathOperator*{\dint}{\,\!\text{d}}
\DeclareMathOperator*{\E}{\text{E}}
\DeclareMathOperator*{\ift}{\text{if }}

\definecolor{antiquefuchsia}{rgb}{0.57, 0.36, 0.51}

\providecommand{\keywords}[1]{{\small{\it Keywords:} #1}}
\def\LA#1{{\textcolor{magenta}{[LA: #1]}}}
\def\corr#1{{\textcolor{blue}{#1}}}
\def\todo#1{{\textcolor{red}{[{\bf To do:} #1]}}}
\def\writing#1{{\textcolor{purple}{#1}}}
\def\dint#1{\text{d}#1}

\def\JW#1{{\textcolor{blue}{[JW: #1]}}}
\def\RH#1{{\textcolor{orange}{[RH: #1]}}}

\onehalfspacing
\allowdisplaybreaks

\begin{document}

\title{Supplementary Material for \emph{Neural Bayes estimation and selection of complex bivariate extremal dependence models}}
\author{L. M. Andr\'e$^{1*}$, J. L. Wadsworth$^{2}$, R. Huser$^{3}$\\
\small $^{1}$ Namur Institute for Complex Systems, University of Namur, Rue Graf\'e 2, Namur 5000, Belgium\\
\small $^{2}$ School of Mathematical Sciences, Lancaster University, LA1 4YF, United Kingdom \\
\small $^{3}$ Statistics Program, Computer, Electrical and Mathematical Sciences and Engineering Division, \\
\small King Abdullah University of Science and Technology (KAUST), Saudi Arabia \\
\small $^*$ Correspondence to: \href{mailto:lidiamandre@gmail.com}{lidiamandre@gmail.com} }
\date{\today}

\maketitle
\pagenumbering{arabic}

\setcounter{section}{0}
\setcounter{figure}{0}
\setcounter{table}{0}

\renewcommand{\thefigure}{S\arabic{figure}}
\renewcommand{\thetable}{S\arabic{table}}
\renewcommand{\theequation}{S\arabic{equation}}
\renewcommand{\thesection}{S\arabic{section}}

\section{DeepSets architecture} \label{supsec:deepsets}

A schematic of the DeepSets architecture (recall Section~2.1 of the main paper) used is shown in Figure~\ref{fig:deepsets}. This is based on \citet{SainsburyDaleetal2024}.

\begin{figure}[htb]
\begin{center}
\begin{tikzpicture}[scale=1]
\node (1) at (0,0) [ellipse, draw]{$\;\bm Z_1$};
\node (2) at (0,-2) [ellipse, draw]{$\bm Z_n$};
\node (3) at (2.5, 0) [draw]{\;$\bm\psi(\cdot)$\;};
\node (4) at (2.5, -2) [draw]{\;$\bm\psi(\cdot)$\;};
\node (5) at (5, -1) [draw, ellipse]{Average};
\node (6) at (7.5, -1) [circle, draw]{\;$\bm S$\;};
\node (7) at (10, -1) [draw]{\;$\bm \phi(\cdot)$\;};
\node (8) at (12.5, -1) [circle, draw]{\;$\bm{\hat \theta}(\cdot)$\;};
\node (9) at (0, -1) {$\vdots$};
\node (10) at (2.5, -1) {$\vdots$};
\draw[->] (1) to (3);
\draw[->] (2) to (4);
\draw[->] (3) to (5);
\draw[->] (4) to (5);
\draw[->] (5) to (6);
\draw[->] (6) to (7);
\draw[->] (7) to (8);
\end{tikzpicture}
\end{center}
\caption{In the first step, the data inputs $\bm Z_1, \ldots, \bm Z_n$ are transformed independently through neural network $\bm \psi(\cdot),$ They are then aggregated through the elementwise average, obtaining the summary statistic $\bm S.$ In the last step, neural network $\bm \phi(\cdot)$ maps the summary statistic $\bm S$ to an estimate of the vector of model parameters $\bm{\hat \theta}(\cdot).$}
\label{fig:deepsets}
\end{figure}  

\newpage

\section{Parameter estimation assessment}\label{sup:inference}

In this section, we present the simulation studies done for the remaining models considered in this work. In Section~\ref{supsec:wcm}, we show the performance of the NBEs for uncensored data in five configurations of the weighted copula model (WCM) from Section~3.4 of the main paper. Where feasible, a comparison with maximum likelihood inference is presented. In Section~\ref{supsec:wads}, we show the performance of the NBEs when the sample size and censoring level are kept fixed, and when the sample size is assumed variable but the censoring level is still fixed for Model W. Finally, in Sections~\ref{supsec:hw}, \ref{supsec:eng1} and \ref{supsec:eng2}, we present the results for the remaining three models from Section~3.3 of the main paper. In all of these cases, a comparison with censored maximum likelihood estimation is given, wherein the censoring scheme used is that of the main paper (i.e., outlined in \citet{Wadsworthetal2017}).

The neural network architecture used for parameter estimation (recall Section~4.2 of the main paper) is given in Table~\ref{tab:paresttable}.

\begin{table}[!t]
    \centering
    \caption{Summary of the neural network architecture used to train the NBE. The input array to the first layer represents the dimension $d=2$ of data set $\bm Z;$ this differs for uncensored and censored data. For the censored case, a bilinear layer is used instead, and an extra dimension for the indicator vector $\bm I$ is needed. In addition, the input layer of $\bm \phi(\cdot)$ has an extra dimension in the case of censored data with random censoring level $\tau.$ The output array $[p]$ of the last layer represents the number of parameters in the model.}
    \begin{tabular}{ccc}
        \toprule
        Neural network & Input dimension & Output dimension \\
        \midrule
        \multirow{3}{*}{$\bm \psi(\cdot)$} & $[2]$ or $[2,2]$ & $[128]$ \\
        & $[128]$ & $[128]$ \\
        & $[128]$ & $[256]$ \\
        \midrule 
        \multirow{2}{*}{$\bm \phi(\cdot)$} & $[256]$ or $[257]$ & $[128]$ \\
        & $[128]$ & $[p]$ \\
        \bottomrule
    \end{tabular}
    \label{tab:paresttable}
\end{table}

\subsection{Weighted copula model} \label{supsec:wcm}

We consider now five additional configurations of the WCM. For the first two models, we assume $c_b$ and $c_t$ to be one-parameter copulas, while for the remaining three configurations (Sections~\ref{supsubsec:wcmwads}, \ref{supsubsec:wcmhw} and \ref{supsubsec:wcme2}) $c_b$ is assumed to be a Gaussian copula, and $c_t$ is one of the flexible copulas mentioned in Section~3.3 of the main paper. For these three models configurations, the likelihood is infeasible and hence no comparison with MLE is provided. In all the models, we take $\pi(x_1,x_2;\gamma) = (x_1x_2)^{\gamma}$ as the weighting function. Since preliminary analysis indicated that the neural network was struggling to learn $\gamma,$ we set $\kappa=\log\gamma$ and estimate $\kappa$ instead. Lastly, the model-based $\chi(u)$ estimates of the WCM are obtained using a Monte Carlo approximation with $500\,000$ samples.

\subsubsection{Model 1: $c_b$ is a Gaussian copula and $c_t$ is a logistic copula}

For the first model, we consider the copula tailored to the body $c_b$ to be a Gaussian copula with correlation parameter $\rho\in (-1,1),$ and the copula tailored to the tail $c_t$ to be a logistic copula with $\alpha_L \in (0, 1].$ Similarly to the weighting function parameter $\gamma,$ we take an alternative parameterisation and set $\tau_L = \text{logit}(\alpha_L).$ Additionally, we set $\rho \sim \Unifd(-1, 1),$ \linebreak $\tau_L\sim \Unifd(-3,3),$ which results in $\alpha_L \in (0.05, 0.95),$ and $\kappa \sim \Unifd(-3.51, 1.95),$ which leads to $\gamma\in (-0.03, 7.03),$ as the priors for the parameters. The performance of the NBE is assessed in Figure~\ref{fig:wcmassessment_mod1} where the true values of the parameters are compared with their estimated values. It can be seen that parameter $\kappa$ exhibits a bit of variability, while parameters $\rho$ and $\tau_L$ are estimated quite well via the NBE. The coverage probabilities and average length of the $95\%$ uncertainty intervals obtained via a non-parametric bootstrap procedure (as described in Section~4.2 of the main paper) are shown in Table~\ref{tab:uncwcm_mod1}. Similarly to the main paper, we compute the coverage probabilities of $95\%$ uncertainty intervals, and their average length, for $\chi(u)$ at levels $u=\{0.50, 0.80, 0.95\};$ the results are shown on the right of Table~\ref{tab:uncwcm_mod1}. According to these results, the true $\chi(u)$ is within the confidence intervals in more than $77\%$ of the time, which suggest that this measure is well derived from the NBE.

\begin{figure}[t!]%[htb]
    \centering
    \includegraphics[width=\textwidth]{SupplementaryMaterial/Images/estimatesNBE_wcm_mod1.pdf}
    \caption{Assessment of the NBE when $c_b$ is a Gaussian copula with correlation parameter $\rho,$ $c_t$ is a logistic copula with parameter $\tau_L = \text{logit}(\alpha_L),$ and with weighting function $\pi(x_1, x_2;\kappa)=(x_1x_2)^{\exp(\kappa)},$ $x_1, x_2 \in (0,1)$ for a sample size of $n=1000.$}
    \label{fig:wcmassessment_mod1}
\end{figure}

\begin{table}[!t]
    \centering
    \captionsetup{width=\textwidth}
    \caption{Coverage probability and average length of the $95\%$ uncertainty intervals for the parameters (left) and for $\chi(u)$ at levels $u=\{0.50, 0.80, 0.95\}$ (right)  obtained via a non-parametric bootstrap procedure averaged over $1000$ models fitted using a NBE (rounded to 2 decimal places).}
    \begin{tabular}{ccccccccc}
        \cmidrule[\heavyrulewidth]{1-3} \cmidrule[\heavyrulewidth]{7-9}
        Parameter & Coverage & Length & & & & $\chi(u)$ & Coverage &  Length \\
        \cmidrule{1-3} \cmidrule{7-9}
        $\rho$ & $0.71$ & $0.26$ & & & & $\chi(0.50)$ & $0.77$ & $0.05$ \\
        $\tau_L$ & $0.75$ & $0.76$ & & & & $\chi(0.80)$ & $0.79$ & $0.08$ \\
        $\kappa$ & $0.69$ & $1.33$ & & & & $\chi(0.95)$ & $0.78$ & $0.09$ \\
        \cmidrule[\heavyrulewidth]{1-3} \cmidrule[\heavyrulewidth]{7-9} 
    \end{tabular}
    \label{tab:uncwcm_mod1}
\end{table}

\subsubsection*{Comparison with maximum likelihood estimation}

Since the likelihood of this model is feasible, though computationally intensive, we compare the estimations obtained by the NBE to the MLEs. With the assigned priors, we generate five different parameter vectors $\bm \theta = (\rho, \tau_L, \kappa)'$ and corresponding data sets, each of which with $n = 1000.$ Additionally, each data set is simulated $100$ times. The results are shown in Figure~\ref{fig:mlevsnbe_mod1}; it can be seen that the NBE estimates are generally more biased, and sometimes more variable, than the MLEs. However, they are less likely to have big outliers as the neural network is trained in a bounded interval. Despite slightly more biased, the estimates obtained with the NBE are generally good. Furthermore, it is substantially faster to obtain an estimate through NBE than through maximum likelihood. In particular, on average, the MLE took 3 hours and 12 minutes to evaluate, while the NBE took $0.653$ seconds; this means that the NBE is about $17\,663$ times faster---a substantial improvement in computational time.

\begin{sidewaysfigure}[!t]%[htb]
    \centering
    \begin{subfigure}[b]{0.49\textwidth}
        \includegraphics[width=\textwidth]{SupplementaryMaterial/Images/box1_mod1.pdf}
        \caption{}
        \label{subfig:box1_mod1}
    \end{subfigure}
    \hfill
    \begin{subfigure}[b]{0.49\textwidth}
        \includegraphics[width=\textwidth]{SupplementaryMaterial/Images/box2_mod1.pdf}
        \caption{}
        \label{subfig:box2_mod1}
    \end{subfigure}
    \hfill
    \begin{subfigure}[b]{0.49\textwidth}
        \includegraphics[width=\textwidth]{SupplementaryMaterial/Images/box3_mod1.pdf}
        \caption{}
        \label{subfig:box3_mod1}
    \end{subfigure}
    \hfill
    \begin{subfigure}[b]{0.49\textwidth}
        \includegraphics[width=\textwidth]{SupplementaryMaterial/Images/box4_mod1.pdf}
        \caption{}
        \label{subfig:box4_mod1}
    \end{subfigure}
    \hfill
    \begin{subfigure}[b]{0.49\textwidth}
        \includegraphics[width=\textwidth]{SupplementaryMaterial/Images/box5_mod1.pdf}
        \caption{}
        \label{subfig:box5_mod1}
    \end{subfigure}
    \caption{Comparison between parameter estimates $\hat{\bm \theta}=(\hat\rho, \hat\tau_L, \hat\kappa)'$ given by MLE (orange) and by NBE (red) for $100$ samples with $n=1000.$ The true parameter values are given by the red line. (a) $\bm \theta = (0.91, -1.27, 1.71)',$ (b) $\bm \theta = (0.91, 1.73, -1.03)',$ (c) $\bm \theta = (0.91, -0.55, 0.19)',$ \linebreak (d) $\bm \theta = (0.91, 2.30, -0.38)'$ and (e) $\bm \theta = (0.91, 2.64, -2.95)'.$ For better visualisation, the larger outliers obtained through MLE were removed for $\hat\tau_L$ in (d) and (e).}
    \label{fig:mlevsnbe_mod1}
\end{sidewaysfigure}

\subsubsection{Model 2: $c_b$ is a Frank copula and $c_t$ is a Joe copula}

For the second model, we consider $c_b$ to be a Frank copula \citep{Frank1979} with parameter $\beta_F\in \mathbb{R},$ and $c_t$ to be a Joe copula \citep{Joe1996} with $\alpha_J > 1.$ As priors for the model parameters, we take $\beta_F \sim \Unifd(-15, 15),$ $\alpha_J\sim \Unifd(1,15)$  and $\kappa \sim \Unifd(-3.51, 1.95).$ The performance of the NBE is assessed in Figure~\ref{fig:wcmassessment_mod2} where the true values of the parameters are compared with their estimated values. It can be seen that all the parameters are estimated quite well with the NBE, with $\beta_F$ and $\alpha_J$ showing a bit of variability for lower and higher values, respectively. The coverage probabilities and average length of the $95\%$ uncertainty intervals obtained via a non-parametric bootstrap procedure for the parameter estimates and for $\chi(u)$ at levels $u\in \{0.50, 0.80, 0.95\}$ are shown in Table~\ref{tab:uncwcm_mod2}. The lower coverage rates given on the left table reflect the bias shown by the parameter estimates. However, the results for $\chi(u)$ suggest that the NBE is able to capture the dependence structure of the data, especially for higher $u,$ with the true $\chi(u)$ being within the confidence intervals in more than $59\%$ of the time.

\FloatBarrier

\begin{figure}[t!]%[htb]
    \centering
    \includegraphics[width=\textwidth]{SupplementaryMaterial/Images/estimatesNBE_wcm_mod2.pdf}
    \caption{Assessment of the NBE when $c_b$ is a Frank copula with parameter $\beta,$ $c_t$ is a Joe copula with parameter $\alpha_J,$ and with weighting function $\pi(x_1, x_2;\kappa)=(x_1x_2)^{\exp(\kappa)},$ $x_1, x_2 \in (0,1)$ for a sample size of $n=1000.$}
    \label{fig:wcmassessment_mod2}
\end{figure}

\begin{table}[!t]
    \centering
    \captionsetup{width=\textwidth}
    \caption{Coverage probability and average length of the $95\%$ uncertainty intervals for the parameters (left) and for $\chi(u)$ at levels $u=\{0.50, 0.80, 0.95\}$ (right)  obtained via a non-parametric bootstrap procedure averaged over $1000$ models fitted using a NBE (rounded to 2 decimal places).}
    \begin{tabular}{ccccccccc}
        \cmidrule[\heavyrulewidth]{1-3} \cmidrule[\heavyrulewidth]{7-9}
        Parameter & Coverage & Length & & & & $\chi(u)$ & Coverage &  Length \\
        \cmidrule{1-3} \cmidrule{7-9}
        $\beta_F$ & $0.68$ & $3.03$ & & & & $\chi(0.50)$ & $0.61$ & $0.05$ \\
        $\alpha_J$ & $0.72$ & $1.95$ & & & & $\chi(0.80)$ & $0.59$ & $0.06$ \\
        $\kappa$ & $0.62$ & $0.92$ & & & & $\chi(0.95)$ & $0.64$ & $0.06$ \\
        \cmidrule[\heavyrulewidth]{1-3} \cmidrule[\heavyrulewidth]{7-9} 
    \end{tabular}
    \label{tab:uncwcm_mod2}
\end{table}

\subsubsection*{Comparison with maximum likelihood estimation}

For this model the likelihood is also feasible (and computational expensive). Therefore, as before, we compare the estimations obtained by the NBE and by the MLE for five different parameter vectors $\bm \theta = (\beta_F, \alpha_J, \kappa)',$ generated with the pre-specified priors, and corresponding data sets (each with $n=1000)$. Again, each data set is simulated $100$ times; the results are shown in Figure~\ref{fig:mlevsnbe_mod2}. Similarly to the first model, the NBE estimates are generally more biased than the MLEs, are less prone to have large outliers, and are generally good. While, on average, the MLE took 52 minutes to evaluate, the NBE took $0.203$ seconds, which is about $15\,339$ times faster.

\begin{sidewaysfigure}[!t]%[htb]
    \centering
    \begin{subfigure}[b]{0.49\textwidth}
        \includegraphics[width=\textwidth]{SupplementaryMaterial/Images/box1_mod2.pdf}
        \caption{}
        \label{subfig:box1_mod2}
    \end{subfigure}
    \hfill
    \begin{subfigure}[b]{0.49\textwidth}
        \includegraphics[width=\textwidth]{SupplementaryMaterial/Images/box2_mod2.pdf}
        \caption{}
        \label{subfig:box2_mod2}
    \end{subfigure}
    \hfill
    \begin{subfigure}[b]{0.49\textwidth}
        \includegraphics[width=\textwidth]{SupplementaryMaterial/Images/box3_mod2.pdf}
        \caption{}
        \label{subfig:box3_mod2}
    \end{subfigure}
    \hfill
    \begin{subfigure}[b]{0.49\textwidth}
        \includegraphics[width=\textwidth]{SupplementaryMaterial/Images/box4_mod2.pdf}
        \caption{}
        \label{subfig:box4_mod2}
    \end{subfigure}
    \hfill
    \begin{subfigure}[b]{0.49\textwidth}
        \includegraphics[width=\textwidth]{SupplementaryMaterial/Images/box5_mod2.pdf}
        \caption{}
        \label{subfig:box5_mod2}
    \end{subfigure}
    \caption{Comparison between parameter estimates $\hat{\bm \theta}=(\hat\beta_F, \hat\alpha_J, \hat\kappa)'$ given by MLE (orange) and by NBE (red) for $100$ samples with $n=1000.$ The true parameter values are given by the red line. (a) $\bm \theta = (-13.63, 5.02,  1.71)',$ (b) $\bm \theta = (0.84, 12.04, -1.03)',$ \linebreak (c) $\bm \theta = (11.77, 6.73, 0.19)',$ (d) $\bm \theta = (1.54, 13.36, -0.38)'$ and (e) $\bm \theta = (-1.30, 14.17, -2.95)'.$}
    \label{fig:mlevsnbe_mod2}
\end{sidewaysfigure}

\FloatBarrier

\subsubsection{Model 3: $c_b$ is a Gaussian copula and $c_t$ is Model W} \label{supsubsec:wcmwads}

For the third model, we consider $c_t$ to be Model W, for which the priors for the parameters are those mentioned in Section~4.1 from the main paper. Figure~\ref{fig:wcmassessment_wads} displays the performance of the NBE. Despite the variability shown, especially by $\alpha$ and $\kappa,$ the NBE provides good estimates overall. The coverage probabilities and average length of the $95\%$ uncertainty intervals for the parameters and for $\chi(u)$ at levels $u=\{0.50, 0.80, 0.95\}$ obtained via a non-parametric bootstrap procedure are given in Table~\ref{tab:uncwcm_wads} on the left and right, respectively. The results for the parameter uncertainty are in agreement with Figure~\ref{fig:wcmassessment_wads}, where the coverage probability for $\alpha$ is the lowest and its average length the highest. However, as shown by the coverage probabilities for $\chi(u),$ this bias does not affect this dependence quantity. More specifically, the true value is within the confidence intervals in more than $85\%$ of the time.

\begin{figure}[t!]%[htb]
    \centering
    \includegraphics[width=0.9\textwidth]{SupplementaryMaterial/Images/estimatesNBE_wcmwads.pdf}
    \caption{Assessment of the NBE when $c_b$ is a Gaussian copula with correlation parameter $\rho,$ $c_t$ is Model W with parameters $(\alpha, \xi)'$ and with weighting function $\pi(x_1, x_2;\kappa)=(x_1x_2)^{\exp(\kappa)},$ $x_1, x_2 \in (0,1)$ for a sample size of $n=1000.$}
    \label{fig:wcmassessment_wads}
\end{figure}

\begin{table}[!t]
    \centering
    \captionsetup{width=\textwidth}
    \caption{Coverage probability and average length of the $95\%$ uncertainty intervals for the parameters (left) and for $\chi(u)$ at levels $u=\{0.50, 0.80, 0.95\}$ (right)  obtained via a non-parametric bootstrap procedure averaged over $1000$ models fitted using a NBE (rounded to 2 decimal places).}
    \begin{tabular}{ccccccccc}
        \cmidrule[\heavyrulewidth]{1-3} \cmidrule[\heavyrulewidth]{7-9}
        Parameter & Coverage & Length & & & & $\chi(u)$ & Coverage &  Length \\
        \cmidrule{1-3} \cmidrule{7-9}
        $\rho$ & $0.85$ & $0.24$ & & & & $\chi(0.50)$ & $0.91$ & $0.06$ \\
        \addlinespace[1.6mm]
        $\alpha$ & $0.60$ & $4.28$ & & & & $\chi(0.80)$ & $0.89$ & $0.09$ \\
        \addlinespace[1.6mm]
        $\xi$ & $0.71$ & $0.56$ & & & & $\chi(0.95)$ & $0.85$ & $0.11$ \\
        \cmidrule[\heavyrulewidth]{7-9} 
        $\kappa$ & $0.73$ & $1.16$ & & & & & & \\
        \cmidrule[\heavyrulewidth]{1-3} 
    \end{tabular}
    \label{tab:uncwcm_wads}
\end{table}

\subsubsection{Model 4: $c_b$ is a Gaussian copula and $c_t$ is Model HW} \label{supsubsec:wcmhw}

For the forth model, we consider $c_t$ to be Model HW with the priors for the model parameters mentioned in Section~4.1 from the main paper. Figure~\ref{fig:wcmassessment_hwGauss} displays the performance of the NBE, showing that $\delta$ and $\omega$ seem to be over-estimated by the NBE for lower values. Table~\ref{tab:uncwcm_hwGauss} shows the coverage probabilities and average length of the $95\%$ uncertainty intervals obtained via a non-parametric bootstrap procedure for the parameters on the left, and for $\chi(u)$ at levels $u=\{0.50, 0.80, 0.95\}$ on the right. The results for the parameter estimates mirror the variability shown in Figure~\ref{fig:wcmassessment_hwGauss}, where the coverage probabilities for $\omega$ and $\delta$ are the lowest. The coverage probabilities of the $95\%$ uncertainty intervals for $\chi(u)$ show that the true value is within the confidence intervals in more than $86\%$ of the time, indicating that despite the bias shown by the estimation, this dependence measure is well calibrated.

\begin{figure}[t!]%[htb]
    \centering
    \includegraphics[width=0.9\textwidth]{SupplementaryMaterial/Images/estimatesNBE_wcmhwGauss.pdf}
    \caption{Assessment of the NBE when $c_b$ is a Gaussian copula with correlation parameter $\rho,$ $c_t$ is Model HW with parameters $(\delta, \omega)',$ and with weighting function $\pi(x_1, x_2;\kappa)=(x_1x_2)^{\exp(\kappa)},$ $x_1, x_2 \in (0,1)$ for a sample size of $n=1000.$}
    \label{fig:wcmassessment_hwGauss}
\end{figure}

\begin{table}[!t]
    \centering
    \captionsetup{width=\textwidth}
    \caption{Coverage probability and average length of the $95\%$ uncertainty intervals for the parameters (left) and for $\chi(u)$ at levels $u=\{0.50, 0.80, 0.95\}$ (right)  obtained via a non-parametric bootstrap procedure averaged over $1000$ models fitted using a NBE (rounded to 2 decimal places).}
    \begin{tabular}{ccccccccc}
        \cmidrule[\heavyrulewidth]{1-3} \cmidrule[\heavyrulewidth]{7-9}
        Parameter & Coverage & Length & & & & $\chi(u)$ & Coverage &  Length \\
        \cmidrule{1-3} \cmidrule{7-9}
        $\rho$ & $0.80$ & $0.28$ & & & & $\chi(0.50)$ & $0.91$ & $0.07$ \\
        \addlinespace[1.6mm]
        $\delta$ & $0.58$ & $0.15$ & & & & $\chi(0.80)$ & $0.88$ & $0.10$ \\
        \addlinespace[1.6mm]
        $\omega$ & $0.44$ & $0.47$ & & & & $\chi(0.95)$ & $0.86$ & $0.12$ \\
        \cmidrule[\heavyrulewidth]{7-9} 
        $\kappa$ & $0.71$ & $1.33$ & & & & & & \\
        \cmidrule[\heavyrulewidth]{1-3} 
    \end{tabular}
    \label{tab:uncwcm_hwGauss}
\end{table}

\subsubsection{Model 5: $c_b$ is a Gaussian copula and $c_t$ is Model E2} \label{supsubsec:wcme2}

For the final model, we take $c_t$ to be Model E2 with the priors for the model parameters mentioned in Section~4.1 from the main paper. Figure~\ref{fig:wcmassessment_E2} shows the performance of the NBE. Similarly to Model 3, there is some variability in the NBEs, especially for $\alpha.$ This parameter is also the one with lowest coverage probability and wider interval for the parameters estimation procedure, as shown in left of Table~\ref{tab:uncwcm_E2}. Similarly to the previous models, the coverage probabilities for $\chi(u)$ at levels $u=\{0.50, 0.80, 0.95\},$ shown in the right of Table~\ref{tab:uncwcm_E2}, indicate that this measure is well captured by the NBE, with the true value lying within the confidence intervals in at least $83\%$ of the time.

\begin{figure}[t!]%[htb]
    \centering
    \includegraphics[width=0.9\textwidth]{SupplementaryMaterial/Images/estimatesNBE_wcmeng2.pdf}
    \caption{Assessment of the NBE when $c_b$ is a Gaussian copula with correlation parameter $\rho,$ $c_t$ is Model E2 with parameters $(\alpha, \xi)'$ and with weighting function $\pi(x_1, x_2;\kappa)=(x_1x_2)^{\exp(\kappa)},$ $x_1, x_2 \in (0,1)$ for a sample size of $n=1000.$}
    \label{fig:wcmassessment_E2}
\end{figure}

\begin{table}[!t]
    \centering
    \captionsetup{width=\textwidth}
    \caption{Coverage probability and average length of the $95\%$ uncertainty intervals for the parameters (left) and for $\chi(u)$ at levels $u=\{0.50, 0.80, 0.95\}$ (right)  obtained via a non-parametric bootstrap procedure averaged over $1000$ models fitted using a NBE (rounded to 2 decimal places).}
    \begin{tabular}{ccccccccc}
        \cmidrule[\heavyrulewidth]{1-3} \cmidrule[\heavyrulewidth]{7-9}
        Parameter & Coverage & Length & & & & $\chi(u)$ & Coverage &  Length \\
        \cmidrule{1-3} \cmidrule{7-9}
        $\rho$ & $0.83$ & $0.22$ & & & & $\chi(0.50)$ & $0.88$ & $0.05$ \\
        \addlinespace[1.6mm]
        $\alpha$ & $0.57$ & $4.48$ & & & & $\chi(0.80)$ & $0.84$ & $0.07$ \\
        \addlinespace[1.6mm]
        $\xi$ & $0.72$ & $0.59$ & & & & $\chi(0.95)$ & $0.83$ & $0.10$ \\
        \cmidrule[\heavyrulewidth]{7-9} 
        $\kappa$ & $0.75$ & $0.96$ & & & & & & \\
        \cmidrule[\heavyrulewidth]{1-3} 
    \end{tabular}
    \label{tab:uncwcm_E2}
\end{table}

\clearpage

%\newpage 
\subsection{Model W} \label{supsec:wads}

\subsubsection{Variable sample size and censoring level} \label{supsesec:wadspaper}

\subsubsection*{Comparison with censored maximum likelihood estimation}

The comparison between the NBE and CMLE for the remaining three parameter vectors considered in the simulation study of Section 4.2 of the main paper is given in Figure~\ref{fig:cmlevsnbe_wads}.

\begin{figure}[h!]%[htb]
    \centering
    \begin{subfigure}[b]{0.82\textwidth}
        \includegraphics[width=\textwidth]{Images/box3_wads.pdf}
        \caption{}
        \label{subfig:boxplotdat3}
    \end{subfigure}
    \hfill
    \begin{subfigure}[b]{0.82\textwidth}
        \includegraphics[width=\textwidth]{Images/box5_wads.pdf}
        \caption{}
        \label{subfig:boxplotdat5}
    \end{subfigure}
    \hfill
    \begin{subfigure}[b]{0.82\textwidth}
        \includegraphics[width=\textwidth]{Images/box4_wads.pdf}
        \caption{}
        \label{subfig:boxplotdat4}
    \end{subfigure}
    \caption{Comparison between parameter estimates $\hat{\bm\theta}=(\hat \alpha, \hat \xi)'$ given by CMLE (orange) and by NBE (red), and corresponding $\chi(u),$ for $100$ samples with $n=1000.$ The true parameters are given by the red line. (a) $\bm \theta_3 = (9.17, 0.81)'$ with $\tau_3 = 0.80$ and $u=0.95,$ (b) $\bm \theta_4 = (7.71, -1.08)'$ with $\tau_4 = 0.73$ and $u=0.95,$ and (c) $\bm \theta_5 = (7.10, -1.38)'$ with $\tau_5 = 0.98$ and $u=0.99.$ For better visualisation, the larger outliers obtained through MLE are removed for $\hat \alpha$ in (e).}
    \label{fig:cmlevsnbe_wads}
\end{figure}

\newpage 

For comparison with the simulation study of Model W given in Section~4.2, we now present the results for when both sample size $n$ and censoring level $\tau$ are kept fixed, and for when the sample size is assumed variable but the censoring level is kept fixed.

\subsubsection{Fixed sample size and censoring level} \label{supsecsec:fixedwads}

We first assume that the sample size and the censoring level are kept fixed at $n = 1000$ and $\tau = 0.8,$ respectively, and the performance of the NBE is shown in Figure~\ref{fig:assessment_wadsfixed}. Similarly to the case presented in Section~4.2 of the main paper, the NBE exhibits some bias for larger values of $\alpha.$ This is also noticeable with the average length of the $95\%$ uncertainty intervals obtained via a non-parametric bootstrap procedure given in Table~\ref{tab:unc_wadsfixed}. It can also be seen that the coverage probabilities are slightly higher than the ones from Section~4.2. This might be due to the fact that there are less unknown variables in this configuration. Finally, the coverage probabilities of $95\%$ uncertainty intervals, and their average length, for $\chi(u)$ at levels $u=\{0.80, 0.95, 0.99\}$ are shown on the right of Table~\ref{tab:unc_wadsfixed}. The results are similar to the ones presented in the main paper, with a slightly higher coverage for larger $u.$

\begin{figure}[t!]%[htb]
    \centering
    \includegraphics[width=\textwidth]{SupplementaryMaterial/Images/estimatesNBEfixed_wads.pdf}
    \caption{Assessment of the NBE for Model W with parameters $\bm \theta=(\alpha,\xi)'$ for a sample size of $n=1000$ and fixed censoring level $\tau = 0.8.$}
    \label{fig:assessment_wadsfixed}
\end{figure}

\begin{table}[!t]
    \centering
    \captionsetup{width=\textwidth}
    \caption{Coverage probability and average length of the $95\%$ uncertainty intervals for the parameters (left) and for $\chi(u)$ at levels $u=\{0.80, 0.95, 0.99\}$ (right)  obtained via a non-parametric bootstrap procedure averaged over $1000$ models fitted using a NBE (rounded to 2 decimal places).}
    \begin{tabular}{ccccccccc}
        \cmidrule[\heavyrulewidth]{1-3} \cmidrule[\heavyrulewidth]{7-9}
        Parameter & Coverage & Length & & & & $\chi(u)$ & Coverage &  Length \\
        \cmidrule{1-3} \cmidrule{7-9}
        $\alpha$ & $0.80$ & $3.98$ & & & & $\chi(0.80)$ & $0.91$ & $0.07$ \\
        \addlinespace[1.6mm]
        $\xi$ & $0.89$ & $0.52$ & & & & $\chi(0.95)$ & $0.92$ & $0.09$ \\
        \cmidrule[\heavyrulewidth]{1-3}
        & & & & & & $\chi(0.99)$ & $0.92$ & $0.10$ \\
        \cmidrule[\heavyrulewidth]{7-9} 
    \end{tabular}
    \label{tab:unc_wadsfixed}
\end{table}

%\newpage

\subsubsection*{Comparison with censored maximum likelihood estimation}

We compare the estimations obtained by the NBE and by the MLE for the five parameter vectors $\bm \theta = (\alpha, \xi)'$ considered in Section~4.2 with now fixed $\tau = 0.8.$ Likewise before, each data set is simulated $100$ times and has a sample size of $n=1000.$ The results are shown in Figure~\ref{fig:mlevsnbe_wadsfixed}; these are fairly similar to those obtained when $n$ and $\tau$ are assumed unknown, and given in the main paper. This is also the configuration for which censored MLE is faster; for instance, on average, the CMLE took $159.298$ seconds, while the NBE was 731 times faster with an average time of 0.218 seconds.

\begin{figure}[t!]%[htb]
    \centering
    \begin{subfigure}[b]{0.49\textwidth}
        \includegraphics[width=\textwidth]{SupplementaryMaterial/Images/box1_wadsfixed.pdf}
        \caption{}
        \label{subfig:box1_wadsfixed}
    \end{subfigure}
    \hfill
    \begin{subfigure}[b]{0.49\textwidth}
        \includegraphics[width=\textwidth]{SupplementaryMaterial/Images/box2_wadsfixed.pdf}
        \caption{}
        \label{subfig:box2_wadsfixed}
    \end{subfigure}
    \hfill
    \begin{subfigure}[b]{0.49\textwidth}
        \includegraphics[width=\textwidth]{SupplementaryMaterial/Images/box3_wadsfixed.pdf}
        \caption{}
        \label{subfig:box3_wadsfixed}
    \end{subfigure}
    \hfill
    \begin{subfigure}[b]{0.49\textwidth}
        \includegraphics[width=\textwidth]{SupplementaryMaterial/Images/box4_wadsfixed.pdf}
        \caption{}
        \label{subfig:box4_wadsfixed}
    \end{subfigure}
    \hfill
    \begin{subfigure}[b]{0.49\textwidth}
        \includegraphics[width=\textwidth]{SupplementaryMaterial/Images/box5_wadsfixed.pdf}
        \caption{}
        \label{subfig:box5_wadsfixed}
    \end{subfigure}
    \caption{Comparison between parameter estimates $\hat{\bm\theta}=(\hat \alpha, \hat \xi)'$ given by CMLE (orange) and by NBE (red) for $100$ samples with $n=1000.$ The true parameters are given by the red line. (a) $\bm \theta = (2.94, 0.11)',$ (b) $\bm \theta = (8.87, -1.97)',$ (c) $\bm \theta = (9.17, 0.81)',$ (d) $\bm \theta = (7.10, -1.38)'$ and (e) $\bm \theta = (7.71, -1.08)'.$}
    \label{fig:mlevsnbe_wadsfixed}
\end{figure}

%\clearpage

\subsubsection{Variable sample size and fixed censoring level} \label{supsecsec:fixedvarwads}

We now assume the sample size is unknown but we keep the censoring level fixed at $\tau = 0.8.$ The performance of the NBE is given in Figure~\ref{fig:assessment_wadsfixedvarn}, where a similar behaviour to the results obtained either when $n$ is assumed fixed or when $\tau$ is also assumed unknown. The coverage probabilities of the $95\%$ uncertainty intervals obtained via (non-parametric) bootstrap, shown in Table~\ref{tab:unc_wadsfixedvarn}, are now slightly lower than the ones from the case when $n$ is assumed fixed at $1000.$ The coverage probabilities of $95\%$ uncertainty intervals, and their average length, for $\chi(u)$ at levels $u=\{0.80, 0.95, 0.99\}$ are shown on the right of Table~\ref{tab:unc_wadsfixedvarn}, and are similar in magnitude to the corresponding results presented in the main paper.

\begin{figure}[t!]%[htb]
    \centering
    \includegraphics[width=\textwidth]{SupplementaryMaterial/Images/estimatesNBEfixedvarn_wads.pdf}
    \caption{Assessment of the NBE for Model W with parameters $\bm \theta=(\alpha,\xi)'$ for a sample size of $n=1000$ and fixed censoring level $\tau = 0.8.$}
    \label{fig:assessment_wadsfixedvarn}
\end{figure}

\begin{table}[!t]
    \centering
    \captionsetup{width=\textwidth}
    \caption{Coverage probability and average length of the $95\%$ uncertainty intervals for the parameters (left) and for $\chi(u)$ at levels $u=\{0.80, 0.95, 0.99\}$ (right)  obtained via a non-parametric bootstrap procedure averaged over $1000$ models fitted using a NBE (rounded to 2 decimal places).}
    \begin{tabular}{ccccccccc}
        \cmidrule[\heavyrulewidth]{1-3} \cmidrule[\heavyrulewidth]{7-9}
        Parameter & Coverage & Length & & & & $\chi(u)$ & Coverage &  Length \\
        \cmidrule{1-3} \cmidrule{7-9}
        $\alpha$ & $0.73$ & $3.53$ & & & & $\chi(0.80)$ & $0.90$ & $0.06$ \\
        \addlinespace[1.6mm]
        $\xi$ & $0.80$ & $0.46$ & & & & $\chi(0.95)$ & $0.88$ & $0.08$ \\
        \cmidrule[\heavyrulewidth]{1-3}
        & & & & & & $\chi(0.99)$ & $0.85$ & $0.09$ \\
        \cmidrule[\heavyrulewidth]{7-9} 
    \end{tabular}
    \label{tab:unc_wadsfixedvarn}
\end{table}

%\newpage

\subsubsection*{Comparison with censored maximum likelihood estimation}

The same five parameter vectors $\bm \theta = (\alpha, \xi)'$ considered for the cases where $n$ is fixed at 1000 and the one presented in Section~4.2 are used to compare the NBE and CMLE estimates. Similarly to the previous case, we fix $\tau = 0.8,$ and each data set with $n=1000$ is simulated 100 times. No evident differences to the estimates obtained when $n$ is assumed fixed and when $n$ and $\tau$ are assumed unknown are visible from the results in Figure~\ref{fig:mlevsnbe_wadsfixedvarn}. For this case, the average time to get a NBE is of 0.470 seconds, which is about 339 faster than CMLE on average.

\begin{figure}[t!]%[htb]
    \centering
    \begin{subfigure}[b]{0.49\textwidth}
        \includegraphics[width=\textwidth]{SupplementaryMaterial/Images/box1_wadsfixedvarn.pdf}
        \caption{}
        \label{subfig:box1_wadsfixedvarn}
    \end{subfigure}
    \hfill
    \begin{subfigure}[b]{0.49\textwidth}
        \includegraphics[width=\textwidth]{SupplementaryMaterial/Images/box2_wadsfixedvarn.pdf}
        \caption{}
        \label{subfig:box2_wadsfixedvarn}
    \end{subfigure}
    \hfill
    \begin{subfigure}[b]{0.49\textwidth}
        \includegraphics[width=\textwidth]{SupplementaryMaterial/Images/box3_wadsfixedvarn.pdf}
        \caption{}
        \label{subfig:box3_wadsfixedvarn}
    \end{subfigure}
    \hfill
    \begin{subfigure}[b]{0.49\textwidth}
        \includegraphics[width=\textwidth]{SupplementaryMaterial/Images/box4_wadsfixedvarn.pdf}
        \caption{}
        \label{subfig:box4_wadsfixedvarn}
    \end{subfigure}
    \hfill
    \begin{subfigure}[b]{0.49\textwidth}
        \includegraphics[width=\textwidth]{SupplementaryMaterial/Images/box5_wadsfixedvarn.pdf}
        \caption{}
        \label{subfig:box5_wadsfixedvarn}
    \end{subfigure}
    \caption{Comparison between parameter estimates $\hat{\bm\theta}=(\hat \alpha, \hat \xi)'$ given by CMLE (orange) and by NBE (red) for $100$ samples with $n=1000.$ The true parameters are given by the red line. (a) $\bm \theta = (2.94, 0.11)',$ (b) $\bm \theta = (8.87, -1.97)',$ (c) $\bm \theta = (9.17, 0.81)',$ (d) $\bm \theta = (7.10, -1.38)'$ and (e) $\bm \theta = (7.71, -1.08)'.$}
    \label{fig:mlevsnbe_wadsfixedvarn}
\end{figure}

\subsubsection{General conclusions}

The results with fixed censoring level $(\tau=0.8)$ with fixed $(n=1000)$ and variable sample size exhibit similar findings. In the case where both $\tau$ and $n$ are fixed, however, the obtained bootstrap-based intervals have better coverage. When comparing the estimates given by the NBEs with the ones obtained by classical inference techniques, fixing one or both $n$ and $\tau$ did not improve the performance of the estimators.


\clearpage

\subsection{Model HW} \label{supsec:hw}

We assess the performance of the NBE for Model HW. The results are shown in Figure~\ref{fig:assessment_hwGauss} and Table~\ref{tab:unc_hwGauss}. Similarly to Model W, there is some variability in the estimates, in particular for lower values of $\delta$ and $\omega.$ The coverage probabilities of $95\%$ uncertainty intervals, and their average length, for $\chi(u)$ at levels $u=\{0.80, 0.95, 0.99\},$ shown on the right of Table~\ref{tab:unc_wadsfixedvarn}, indicate that even with biased results, the NBE is able to characterise the extremal dependence at high levels of $u.$ We note that, similarly to the study involving Model W given in the main paper, the coverage probabilities for $\chi(u)$ are achieved with new data sets for 1000 parameter configurations, each generated with a fixed censoring level $\tau = 0.8.$

\begin{figure}[t!]%[htb]
    \centering
    \includegraphics[width=\textwidth]{SupplementaryMaterial/Images/estimatesNBE_hwGauss.pdf}
    \caption{Assessment of the NBE for Model HW, where $\bm V$ follows a bivariate Gaussian copula, with parameters $\bm \theta=(\delta,\omega)'$ for a sample size of $n=1000.$}
    \label{fig:assessment_hwGauss}
\end{figure}

\begin{table}[!t]
    \centering
    \captionsetup{width=\textwidth}
    \caption{Coverage probability and average length of the $95\%$ uncertainty intervals for the parameters (left) and for $\chi(u)$ at levels $u=\{0.80, 0.95, 0.99\}$ (right)  obtained via a non-parametric bootstrap procedure averaged over $1000$ models fitted using a NBE (rounded to 2 decimal places).}
    \begin{tabular}{ccccccccc}
        \cmidrule[\heavyrulewidth]{1-3} \cmidrule[\heavyrulewidth]{7-9}
        Parameter & Coverage & Length & & & & $\chi(u)$ & Coverage &  Length \\
        \cmidrule{1-3} \cmidrule{7-9}
        $\delta$ & $0.71$ & $0.14$ & & & & $\chi(0.80)$ & $0.90$ & $0.08$ \\
        \addlinespace[1.6mm]
        $\omega$ & $0.75$ & $0.48$ & & & & $\chi(0.95)$ & $0.90$ & $0.09$ \\
        \cmidrule[\heavyrulewidth]{1-3}
        & & & & & & $\chi(0.99)$ & $0.90$ & $0.10$ \\
        \cmidrule[\heavyrulewidth]{7-9} 
    \end{tabular}
    \label{tab:unc_hwGauss}
\end{table}


\subsubsection*{Comparison with censored maximum likelihood estimation}

Similarly to the previous cases, we generate five parameter vectors from the priors considered in the main paper, along with the corresponding data sets of size $n=1000,$ and simulate each data set $100$ times. The comparison between the NBE and CMLE is shown in  Figure~\ref{fig:mlevsnbe_hwGauss}; the estimates given by the NBE are quite good, particularly for lower censoring levels.  As for computational times, the CMLE took 688.837 seconds on average, while the NBE was 2\,542 times faster with an average of 0.271 seconds.

\begin{figure}[t!]%[htb]
    \centering
    \begin{subfigure}[b]{0.49\textwidth}
        \includegraphics[width=\textwidth]{SupplementaryMaterial/Images/box1_hwGauss.pdf}
        \caption{}
        \label{subfig:box1_hwGauss}
    \end{subfigure}
    \hfill
    \begin{subfigure}[b]{0.49\textwidth}
        \includegraphics[width=\textwidth]{SupplementaryMaterial/Images/box2_hwGauss.pdf}
        \caption{}
        \label{subfig:box2_hwGauss}
    \end{subfigure}
    \hfill
    \begin{subfigure}[b]{0.49\textwidth}
        \includegraphics[width=\textwidth]{SupplementaryMaterial/Images/box3_hwGauss.pdf}
        \caption{}
        \label{subfig:box3_hwGauss}
    \end{subfigure}
    \hfill
    \begin{subfigure}[b]{0.49\textwidth}
        \includegraphics[width=\textwidth]{SupplementaryMaterial/Images/box4_hwGauss.pdf}
        \caption{}
        \label{subfig:box4_hwGauss}
    \end{subfigure}
    \hfill
    \begin{subfigure}[b]{0.49\textwidth}
        \includegraphics[width=\textwidth]{SupplementaryMaterial/Images/box5_hwGauss.pdf}
        \caption{}
        \label{subfig:box5_hwGauss}
    \end{subfigure}
    \caption{Comparison between parameter estimates $\hat{\bm\theta}=(\hat \delta, \hat \omega)'$ given by CMLE (orange) and by NBE (red) for $100$ samples with $n=1000.$ The true parameters are given by the red line. (a) $\bm \theta = (0.20, 0.37)'$ with $\tau = 0.65,$ (b) $\bm \theta = (0.51, -0.39)'$ with $\tau = 0.76,$ (c) $\bm \theta = (0.60, -0.61)'$ with $\tau = 0.95,$ (d) $\bm \theta = (0.88, 0.54)'$ with $\tau = 0.57$ and (e) $\bm \theta = (0.42, 0.39)'$ with $\tau = 0.91.$}
    \label{fig:mlevsnbe_hwGauss}
\end{figure}

\clearpage

\subsection{Model E1}  \label{supsec:eng1}

Figure~\ref{fig:assessment_eng1} and Table~\ref{tab:unc_eng1} show the performance of the NBE for Model E1. As can be seen, the parameters $\alpha$ and $\beta$ have the lowest coverage probability and highest average length of their $95\%$ uncertainty intervals; this is in agreement with the variability shown when comparing the true values with their estimated values in Figure~\ref{fig:assessment_eng1}. As before, we compute the coverage probabilities of the $95\%$ confidence intervals for $\chi(u)$ at levels $u=\{0.80, 0.95, 0.99\}$ by considering new data sets for 1000 parameter configurations, each generated with a fixed censoring level $\tau = 0.8.$ The results, given on the right of Table~\ref{tab:unc_eng1}, indicate that the bias shown by the NBE does not seem to influence the estimation of $\chi(u).$ In particular, the true value is within the confidence intervals in more than $81\%$ of the time.  

\begin{figure}[t!]%[htb]
    \centering
    \includegraphics[width=\textwidth]{SupplementaryMaterial/Images/estimatesNBE_eng1.pdf}
    \caption{Assessment of the NBE for Model E1 with parameters $\bm \theta=(\alpha, \beta,\mu)'$ for a sample size of $n=1000.$}
    \label{fig:assessment_eng1}
\end{figure}

\begin{table}[!t]
    \centering
    \captionsetup{width=\textwidth}
    \caption{Coverage probability and average length of the $95\%$ uncertainty intervals for the parameters (left) and for $\chi(u)$ at levels $u=\{0.80, 0.95, 0.99\}$ (right)  obtained via a non-parametric bootstrap procedure averaged over $1000$ models fitted using a NBE (rounded to 2 decimal places).}
    \begin{tabular}{ccccccccc}
        \cmidrule[\heavyrulewidth]{1-3} \cmidrule[\heavyrulewidth]{7-9}
        Parameter & Coverage & Length & & & & $\chi(u)$ & Coverage &  Length \\
        \cmidrule{1-3} \cmidrule{7-9}
        $\alpha$ & $0.44$ & $3.60$ & & & & $\chi(0.80)$ & $0.82$ & $0.11$ \\
        $\beta$ & $0.68$ & $3.36$ & & & & $\chi(0.95)$ & $0.82$ & $0.11$ \\
        $\mu$ & $0.77$ & $0.60$ & & & & $\chi(0.99)$ & $0.81$ & $0.12$ \\
        \cmidrule[\heavyrulewidth]{1-3} \cmidrule[\heavyrulewidth]{7-9} 
    \end{tabular}
    \label{tab:unc_eng1}
\end{table}

\newpage 
\subsubsection*{Comparison with censored maximum likelihood estimation}

We compare the estimations obtained by the NBE and by the CMLE for five parameter vectors $\bm \theta = (\alpha, \beta, \mu)'$ generated from the priors considered in the main paper. Each corresponding data set has $n=1000$ and is simulated $100$ times. Similarly to the other models considered, the NBE is more biased than the CMLE and, in some cases, can be more variable than the CMLE. Despite that, on average, the CMLE took 17 minutes, whereas the NBE took 0.159 seconds, meaning that the NBE is about $6\,565$ times faster.

\begin{sidewaysfigure}[t!]%[htb]
    \centering
    \begin{subfigure}[b]{0.49\textwidth}
        \includegraphics[width=\textwidth]{SupplementaryMaterial/Images/box1_eng1.pdf}
        \caption{}
        \label{subfig:box1_eng1}
    \end{subfigure}
    \hfill
    \begin{subfigure}[b]{0.49\textwidth}
        \includegraphics[width=\textwidth]{SupplementaryMaterial/Images/box2_eng1.pdf}
        \caption{}
        \label{subfig:box2_eng1}
    \end{subfigure}
    \hfill
    \begin{subfigure}[b]{0.49\textwidth}
        \includegraphics[width=\textwidth]{SupplementaryMaterial/Images/box3_eng1.pdf}
        \caption{}
        \label{subfig:box3_eng1}
    \end{subfigure}
    \hfill
    \begin{subfigure}[b]{0.49\textwidth}
        \includegraphics[width=\textwidth]{SupplementaryMaterial/Images/box5_eng1.pdf}
        \caption{}
        \label{subfig:box4_eng1}
    \end{subfigure}
    \hfill
    \begin{subfigure}[b]{\textwidth}
        \includegraphics[width=\textwidth]{SupplementaryMaterial/Images/box4_eng1.pdf}
        \caption{}
        \label{subfig:box5_eng1}
    \end{subfigure}
    \caption{Comparison between parameter estimates $\hat{\bm \theta}=(\hat\alpha, \hat\beta, \hat\mu)'$ given by CMLE (orange) and by NBE (red) for $100$ samples with $n=1000.$ The true parameter values are given by the red line. (a) $\bm \theta = (2.77, 10.54, 2.51)'$ with $\tau = 0.79,$ (b) $\bm \theta = (9.09, 14.06, 1.43)'$ with $\tau = 0.60,$ (c) $\bm \theta = (9.09, 14.06, 1.43)'$ with $\tau = 0.80,$ (d) $\bm \theta = (7.61, 4.60, 1.99)'$ with $\tau = 0.73$ and (e) $\bm \theta = (6.99, 3.12, 3.30)'$ with $\tau = 0.98.$ For better visualisation, the larger values obtained through CMLE were removed for $\bm \theta$ in (e).}
    \label{fig:mlevsnbe_eng1}
\end{sidewaysfigure}

\clearpage

\subsection{Model E2}  \label{supsec:eng2}

For the final model, we consider Model E2, for which the performance of the NBE is shown in Figure~\ref{fig:assessment_eng2} and Table~\ref{tab:unc_eng2}. The parameter $\alpha$ shows the highest variability, especially for larger values, with its $95\%$ uncertainty interval being wider and having lower coverage probability. The coverage probabilities of $95\%$ uncertainty intervals of $\chi(u)$ at levels $u=\{0.80, 0.95, 0.99\},$ shown on the right of Table~\ref{tab:unc_eng2}, indicate that the this measure is well calibrated, with the true $\chi(u)$ lying within the intervals at least $87\%$ of the time in spite of the bias shown by the NBE. As before, the results for $\chi(u)$ are obtained with new data sets for 1000 parameter configurations with a fixed censoring level $\tau = 0.8.$

\begin{figure}[t!]%[htb]
    \centering
    \includegraphics[width=\textwidth]{SupplementaryMaterial/Images/estimatesNBE_eng2.pdf}
    \caption{Assessment of the NBE for Model E2 with parameters $\bm \theta=(\alpha, \xi)'$ for a sample size of $n=1000.$}
    \label{fig:assessment_eng2}
\end{figure}

\begin{table}[!t]
    \centering
    \captionsetup{width=\textwidth}
    \caption{Coverage probability and average length of the $95\%$ uncertainty intervals for the parameters (left) and for $\chi(u)$ at levels $u=\{0.80, 0.95, 0.99\}$ (right)  obtained via a non-parametric bootstrap procedure averaged over $1000$ models fitted using a NBE (rounded to 2 decimal places).}
    \begin{tabular}{ccccccccc}
        \cmidrule[\heavyrulewidth]{1-3} \cmidrule[\heavyrulewidth]{7-9}
        Parameter & Coverage & Length & & & & $\chi(u)$ & Coverage &  Length \\
        \cmidrule{1-3} \cmidrule{7-9}
        $\alpha$ & $0.71$ & $3.64$ & & & & $\chi(0.80)$ & $0.94$ & $0.06$ \\
        \addlinespace[1.6mm]
        $\xi$ & $0.81$ & $0.52$ & & & & $\chi(0.95)$ & $0.90$ & $0.10$ \\
        \cmidrule[\heavyrulewidth]{1-3}
        & & & & & & $\chi(0.99)$ & $0.87$ & $0.12$ \\
        \cmidrule[\heavyrulewidth]{7-9} 
    \end{tabular}
    \label{tab:unc_eng2}
\end{table}

\subsubsection*{Comparison with censored maximum likelihood estimation}

The estimations obtained by the NBE and the CMLE are assessed for five parameter vectors $\bm \theta=(\alpha, \xi)'$ and their corresponding data sets with $n=1000,$ each simulated $100$ times. The results, shown in Figure~\ref{fig:mlevsnbe_eng2}, indicate that the NBE is more biased than the CMLE. However, as with the previous models, the NBE is about $1\,052$ times faster than CMLE; in particular, the CMLE took $585.729$ seconds on average to compute, whilst the NBE took $0.557$ seconds.

\begin{figure}[t!]%[htb]
    \centering
    \begin{subfigure}[b]{0.49\textwidth}
        \includegraphics[width=\textwidth]{SupplementaryMaterial/Images/box1_eng2.pdf}
        \caption{}
        \label{subfig:box1_eng2}
    \end{subfigure}
    \hfill
    \begin{subfigure}[b]{0.49\textwidth}
        \includegraphics[width=\textwidth]{SupplementaryMaterial/Images/box2_eng2.pdf}
        \caption{}
        \label{subfig:box2_eng2}
    \end{subfigure}
    \hfill
    \begin{subfigure}[b]{0.49\textwidth}
        \includegraphics[width=\textwidth]{SupplementaryMaterial/Images/box3_eng2.pdf}
        \caption{}
        \label{subfig:box3_eng2}
    \end{subfigure}
    \hfill
    \begin{subfigure}[b]{0.49\textwidth}
        \includegraphics[width=\textwidth]{SupplementaryMaterial/Images/box5_eng2.pdf}
        \caption{}
        \label{subfig:box4_eng2}
    \end{subfigure}
    \hfill
    \begin{subfigure}[b]{0.75\textwidth}
        \includegraphics[width=\textwidth]{SupplementaryMaterial/Images/box4_eng2.pdf}
        \caption{}
        \label{subfig:box5_eng2}
    \end{subfigure}
    \caption{Comparison between parameter estimates $\hat{\bm \theta}=(\hat\alpha, \hat\xi)'$ given by CMLE (orange) and by NBE (red) for $100$ samples with $n=1000.$ The true parameter values are given by the red line. (a) $\bm \theta = (2.77, 0.11)'$ with $\tau = 0.79,$ (b) $\bm \theta = (8.79, -1.97)'$ with $\tau = 0.60,$ (c) $\bm \theta = (9.09, 0.81)'$ with $\tau = 0.80,$ (d) $\bm \theta = (7.61, -1.08)'$ with $\tau = 0.73$ and (e) $\bm \theta = (6.99, -1.38)'$ with $\tau = 0.98.$ For better visualisation, the larger outliers obtained through CMLE were removed for $\hat\alpha$ in (e).}
    \label{fig:mlevsnbe_eng2}
\end{figure}

\FloatBarrier

\newpage

\section{Model selection assessment} \label{supsec:modelsel}

The neural network architecture used for model selection (recall Section~4.3 of the main paper) is given in Table~\ref{tab:modelseltable}.

\begin{table}[!t]
    \centering
    \caption{Summary of the neural network architecture used for the NBC. The input array to the first layer represents the dimension $d$ of data set $\bm Z$ and the one-hot encoded vector $\bm I;$ see Section~2.1.3. The output array of the last layer of neural network $\psi$ differ based on the number of models $K:$ for $K=2,$ we have $w_\psi = 128,$ while for $K=4,$ $w_\psi = 256.$ The output array $[K]$ of the last layer of neural network $\phi$ represents the output class probabilities $\bm{\hat p}.$}
    \begin{tabular}{ccc}
        \toprule
        Neural network & Input dimension & Output dimension \\
        \midrule
        \multirow{3}{*}{$\bm \psi(\cdot)$} & $[2, 2]$ & $[128]$ \\
        & $[128]$ & $[128]$ \\
        & $[128]$ & $[w_\psi]$ \\
        \midrule 
        \multirow{2}{*}{$\bm \phi(\cdot)$} & $[d_\psi + 1]$ & $[128]$ \\
        & $[128]$ & $[K]$ \\
        \bottomrule
    \end{tabular}
    \label{tab:modelseltable}
\end{table}

\subsection{Effect of sample size $N$}

We perform an additional study to analyse the effect of sample size $n$ on the comparative differences between the NBC and BIC. To do so, we have considered 4 cases when $K=4,$ and generated 500 models $m,$ each with samples of size $n \in N\in\{200, 500, 1400, 2000\}.$ The results are shown in Figure~\ref{fig:samplesizenbc}. As can be expected since a lower $n$ results in fewer number of exceedances for likelihood-based estimation, the BIC performs generally worse than the NBC for $n=200$ and $n=500.$ The NBC is more consistent across the different sample sizes; however, as with the study from Section~4.3 of the main paper, it still struggles to correctly identify samples from Model W. 

 The case of $n=2000$ presents interesting results, as well. Recall that the NBC was trained for sample sizes between 100 and 1500. By considering a sample size of $n=2000,$ we were interested in assessing the performance of the NBC for a sample size outside of the interval considered. The bottom right panel of Figure~\ref{fig:samplesizenbc} shows that the NBC is still able to correctly identify the majority of the data sets, and better than BIC.


\begin{sidewaysfigure}[t!]%[htb]
    \centering
    \begin{subfigure}[b]{0.49\textwidth}
        \includegraphics[width=\textwidth]{SupplementaryMaterial/Images/multiclass_n200.pdf}
        \caption{$n=200.$}
        \label{subfig:multi200}
    \end{subfigure}
    \hfill
    \begin{subfigure}[b]{0.49\textwidth}
        \includegraphics[width=\textwidth]{SupplementaryMaterial/Images/multiclass_n500.pdf}
        \caption{$n=500.$}
        \label{subfig:multi500}
    \end{subfigure}
    \hfill
    \begin{subfigure}[b]{0.49\textwidth}
        \includegraphics[width=\textwidth]{SupplementaryMaterial/Images/multiclass_n1400.pdf}
        \caption{$n=1400.$}
        \label{subfig:multi1400}
    \end{subfigure}
    \hfill
    \begin{subfigure}[b]{0.49\textwidth}
        \includegraphics[width=\textwidth]{SupplementaryMaterial/Images/multiclass_n2000.pdf}
        \caption{$n=2000.$}
        \label{subfig:multi2000}
    \end{subfigure}
    \caption{Proportion (in $\%$) of correctly identified data sets when $K=4$ through the NBCs (middle) and through BIC (right) for $n\in\{200, 500, 1400, 2000\}$. The true counts of data sets generated from models $m = 1$ (red), $m = 2$ (light red), $m = 3$ (orange) and $m = 4$ (light orange) are given in the left bar plot. The $95\%$ confidence intervals for the proportions of correctly identified data sets by the NBC are given in brackets.}
    \label{fig:samplesizenbc}
\end{sidewaysfigure}

\FloatBarrier

\section{Misspecified scenarios} \label{supsec:missscenarios}

We present now two examples, one for each study performed in Section~4.4 from the main paper. For each case, the best model is selected through the trained NBC, and the vector of parameters is estimated using the NBE trained for inference on the selected model. In addition, a comparison with classical model selection tools and inference is given. As a further diagnostic, we compare $\chi(u)$ for $u\in (0,1)$ obtained with the NBE for the estimated model with its empirical counterparts, the true values, and those obtained by the model selected and estimated using BIC and CMLE.

%The NBC selects Model HW as the most suitable one for the data set, whilst according to the BIC, Model W is the best one. In spite of this difference, both models indicate the presence of asymptotic independence since $\hat\delta\leq 0.5$ and $\hat\xi < 0$.
%The model estimates obtained through the CMLE are overall closer to the truth than the ones given by the NBE; however, the NBE estimates are closer to the empirical estimates. Overall, the extremal dependence behaviour of the data is well captured by the trained NBE. 
 
Results for model selection through the NBC and BIC for the Gaussian data case can be seen on the left of Table~\ref{tab:gausdatasup}, and the estimates for the vector of parameters obtained by the NBE and CMLE are on the right. The NBC and BIC both select Model HW as the most suitable one for the data set. Additionally,  both models indicate the presence of asymptotic independence since $\hat\delta\leq 0.5.$ This is in agreement with the underlying Gaussian data being AI. The comparison between $\chi(u)$ obtained by the models estimated through the NBE and the CMLE, with the true values of $\chi(u)$ based on the Gaussian copula, and their empirical estimates, for $u\in [0.75,0.99]$ are shown in the left panel of Figure~\ref{fig:chimisssup}. The model estimates obtained through the CMLE are slightly closer to the truth than the ones given by the NBE; however, both estimates are closer to the empirical estimates. Overall, the extremal dependence behaviour of the data is well captured by the trained NBE. 

\begin{table}[!t]
    \centering
    \captionsetup{width=\textwidth}
    \caption{Model selection procedure obtained through the probabilities given by the NBC and through BIC (left), and parameter estimates given by the NBE and by the CMLE (right) for the selected model (in bold). All the values are rounded up to 3 decimal places.} \label{tab:gausdatasup}
    \begin{tabular}{lccclc}
        \cmidrule[\heavyrulewidth]{1-3} \cmidrule[\heavyrulewidth]{5-6}
        Model & $\hat{\bm p}_{\text{NBC}}$ & BIC & & Method & Model parameters \\
        \cmidrule{1-3} \cmidrule{5-6}
        Model W & $4.609\times 10^{-5}$ & $567.348$ & & NBE (Model HW) & $(\hat\delta,\hat\omega) = (0.201, 0.400)$ \\
        \addlinespace[1.6mm]
        Model HW & $\bm{0.987}$ & $\bm{558.482}$ & & CMLE (Model HW) & $(\hat\delta,\hat\omega) = (0.107, 0.442)$  \\
        \cmidrule[\heavyrulewidth]{5-6}
        Model E1 & $2.392\times10^{-8}$ & $565.636$ & & & \\
        \addlinespace[1.6mm]
        Model E2 & $0.013$ & $564.636$ & & & \\
        \cmidrule[\heavyrulewidth]{1-3} 
    \end{tabular}
\end{table}

%Table~\ref{tab:gausdatasup} gives the results for model selection and parameter estimation for the logistic data case. For the model selection, the NBC selects Model HW, whereas BIC prefers Model W, though the difference with Model E2 is very small. Despite this difference, looking at the parameters for each model that indicate the extremal dependence structure, we have $\hat \delta > 0.5$ and $\hat\xi >0,$ respectively. Thus, both parameters indicate correctly the presence of asymptotic dependence. 
%For this case, the estimated model $\chi(u)$ given by the CMLE overlaps with the true values for the logistic data. On the other hand, the model $\chi(u)$ estimated by the NBE seems to under-estimate the truth. However, as before, the extremal dependence structure is still reasonably well captured with the trained NBE.
Table~\ref{tab:gausdatasup} gives the results for model selection and parameter estimation for the logistic data case. Again, for the model selection, the NBC and BIC agree and select Model HW as the best model to fit the data set. Looking at the parameter that indicates the extremal dependence structure, we have $\hat \delta > 0.5,$ both correctly suggesting the presence of asymptotic dependence. The comparison between $\chi(u)$ obtained by the models estimated through the NBE and the CMLE, with the true values $\chi(u)$ for the logistic data, and their empirical estimates, for $u\in [0.8,0.99]$ is shown in right panel of Figure~\ref{fig:chimisssup}. For this case, the estimated model $\chi(u)$ given by the CMLE almost overlaps with the true values for the logistic data. On the other hand, the model $\chi(u)$ estimated by the NBE seems to under-estimate the truth. However, as before, the extremal dependence structure is still reasonably well captured with the trained NBE.

\begin{table}[!t]
    \centering
    \captionsetup{width=\textwidth}
    \caption{Model selection procedure obtained through the probabilities given by the NBC and through BIC (left), and parameter estimates given by the NBE and by the CMLE (right) for the selected model (in bold). All the values are rounded to 3 decimal places.} \label{tab:logdatasup}
    \begin{tabular}{lccclc}
        \cmidrule[\heavyrulewidth]{1-3} \cmidrule[\heavyrulewidth]{5-6}
        Model & $\hat{\bm p}_{\text{NBC}}$ & BIC & & Method & Model parameters \\
        \cmidrule{1-3} \cmidrule{5-6}
        Model W & $7.774\times 10^{-5}$ & $-55.802$ & & NBE (Model HW) & $(\hat\delta,\hat\omega) = (0.640, -0.147)$ \\
        \addlinespace[1.6mm]
        Model HW & $\bm{0.999}$ & $\bm{-57.846}$ & & CMLE (Model HW) & $(\hat\delta,\hat\omega) = (0.621, 0.523)$  \\
        \cmidrule[\heavyrulewidth]{5-6}
        Model E1 & $2.104\times 10^{-7}$ & $-56.164$ & & & \\
        \addlinespace[1.6mm]
        Model E2 & $0.001$ & $-64.802$ & & & \\
        \cmidrule[\heavyrulewidth]{1-3} 
    \end{tabular}
\end{table}

\begin{figure}[t!]%[htb]
    \centering
    \begin{subfigure}[b]{0.49\textwidth}
        \includegraphics[width=0.9\textwidth]{SupplementaryMaterial/Images/chi_measures_gaus_new.pdf}
        \caption{}
        \label{subfig:chietaNBEgaus}
    \end{subfigure}
    \hfill
    \begin{subfigure}[b]{0.49\textwidth}
        \includegraphics[width=0.9\textwidth]{SupplementaryMaterial/Images/chi_measures_log_new.pdf}
        \caption{}
        \label{subfig:chietaNBElog}
    \end{subfigure}
    \caption{Model-based $\chi(u)$ given by the NBE (in orange) and by the CMLE (in green), and empirical $\chi(u)$ (in grey) for $u\in [\tau, 0.99].$ The 95$\%$ confidence bands were obtained by boostrapping. (a) $\chi(u)$ for a Gaussian copula with correlation parameter $\rho = 0.5$ (in blue) and censoring level $\tau = 0.75,$ and (b) $\chi(u)$ for a logistic distribution with dependence parameter $\alpha_L = 0.4$ (in blue) and censoring level $\tau = 0.8.$ Note that $\chi(u)$ for the logistic data  and for the model given by the CMLE almost overlap (right).}
    \label{fig:chimisssup}
\end{figure}

\newpage

\section{Case study: changes in geomagnetic field fluctuations} \label{supsec:application}

In this section, we summarise the results for the remaining censoring levels for each pair of locations. Contrarily to the main paper, we only show the selected model for each censoring level and the type of extremal dependence estimated with it.

\subsubsection*{Pair (SCO, STF)}

\begin{table}[H]
    \centering
    \caption{Model selected by the NBC for censoring levels $\tau = \{0.60,0.65, \ldots, 0.95\}$ and parameter estimates given by the trained NBE for pair (SCO, STF). All the values are rounded up to 3 decimal places.}
    \begin{tabular}{ccccc}
        \toprule
        $\tau$ & Model & $\hat{\bm p}_{\text{NBC}}$ & $\hat{\bm \theta}_{\text{NBE}}$ & Extremal dependence \\
        \midrule
        $0.60$ & Model HW & $0.999$ & $(\hat \delta, \, \hat\omega) = (0.170,\, 0.743)$ & AI\\
        $0.65$ & Model HW & $0.998$ & $(\hat \delta, \, \hat\omega) = (0.178,\, 0.767)$ & AI\\
        $0.70$ & Model HW & $0.954$ & $(\hat \delta, \, \hat\omega) = (0.178,\, 0.800)$ & AI\\
        $0.75$ & Model HW & $0.906$ & $(\hat \delta, \, \hat\omega) = (0.195,\, 0.767)$ & AI\\
        $0.80$ & Model HW & $0.917$ & $(\hat \delta, \, \hat\omega) = (0.228,\, 0.742)$ & AI\\
        $0.85$ & Model HW & $0.922$ & $(\hat \delta, \, \hat\omega) = (0.258,\, 0.714)$ & AI\\
        $0.90$ & Model E2 & $0.935$ & $(\hat \alpha, \, \hat\xi) = (3.512,\, -0.368)$ & AI\\
        $0.95$ & Model E2 & $0.640$ & $(\hat \alpha, \, \hat\xi) = (3.616,\, -0.399)$ & AI\\
        \bottomrule
    \end{tabular}
    \label{tab:pair1sup}
\end{table}

\subsubsection*{Pair (SCO, STJ)}

\begin{table}[H]
    \centering
    \caption{Model selected by the NBC for censoring levels $\tau = \{0.60,0.65, \ldots, 0.95\}$ and parameter estimates given by the trained NBE for pair (SCO, STJ). All the values are rounded up to 3 decimal places.}
    \begin{tabular}{ccccc}
        \toprule
        $\tau$ & Model & $\hat{\bm p}_{\text{NBC}}$ & $\hat{\bm \theta}_{\text{NBE}}$ & Extremal dependence \\
        \midrule
        $0.60$ & Model HW & $1.000$ & $(\hat \delta, \, \hat\omega) = (0.085,\, 0.560)$ & AI\\
        $0.65$ & Model HW & $1.000$ & $(\hat \delta, \, \hat\omega) = (0.093,\, 0.580)$ & AI\\
        $0.70$ & Model HW & $1.000$ & $(\hat \delta, \, \hat\omega) = (0.109,\, 0.586)$ & AI\\
        $0.75$ & Model HW & $1.000$ & $(\hat \delta, \, \hat\omega) = (0.104,\, 0.591)$ & AI\\
        $0.80$ & Model HW & $0.958$ & $(\hat \delta, \, \hat\omega) = (0.105,\, 0.626)$ & AI\\
        $0.85$ & Model E2 & $0.900$ & $(\hat \alpha, \, \hat\xi) = (2.316\, -0.791)$ & AI\\
        $0.90$ & Model E2 & $0.940$ & $(\hat \alpha, \, \hat\xi) = (2.748,\, -0.834)$ & AI\\
        $0.95$ & Model E2 & $0.875$ & $(\hat \alpha, \, \hat\xi) = (3.223,\, -0.782)$ & AI\\
        \bottomrule
    \end{tabular}
    \label{tab:pair2sup}
\end{table}

\subsubsection*{Pair (STF, STJ)}

\begin{table}[H]
    \centering
    \caption{Model selected by the NBC for censoring levels $\tau = \{0.60,0.65, \ldots, 0.95\}$ and parameter estimates given by the trained NBE for pair (STF, STJ). All the values are rounded up to 3 decimal places.}
    \begin{tabular}{ccccc}
        \toprule
        $\tau$ & Model & $\hat{\bm p}_{\text{NBC}}$ & $\hat{\bm \theta}_{\text{NBE}}$ & Extremal dependence \\
        \midrule
        $0.60$ & Model HW & $1.000$ & $(\hat \delta, \, \hat\omega) = (0.106,\, 0.558)$ & AI\\
        $0.65$ & Model HW & $1.000$ & $(\hat \delta, \, \hat\omega) = (0.113,\, 0.571)$ & AI\\
        $0.70$ & Model HW & $1.000$ & $(\hat \delta, \, \hat\omega) = (0.117,\, 0.588)$ & AI\\
        $0.75$ & Model HW & $0.996$ & $(\hat \delta, \, \hat\omega) = (0.134,\, 0.585)$ & AI\\
        $0.80$ & Model HW & $0.920$ & $(\hat \delta, \, \hat\omega) = (0.125,\, 0.610)$ & AI\\
        $0.85$ & Model E2 & $0.672$ & $(\hat \alpha, \, \hat\xi) = (2.420,\, -0.849)$ & AI\\
        $0.90$ & Model E2 & $0.727$ & $(\hat \alpha, \, \hat\xi) = (2.573,\, -0.846)$ & AI\\
        $0.95$ & Model E2 & $0.832$ & $(\hat \alpha, \, \hat\xi) = (3.711,\, -0.772)$ & AI\\
        \bottomrule
    \end{tabular}
    \label{tab:pair3sup}
\end{table}

%\newpage

\bibliography{references}{}
%\bibliography{refmendeley}{}
\bibliographystyle{apalike}

\end{document}
